# Supplementary material for: Transient regulation of focal adhesion via Tensin3 is required for nascent oligodendrocyte differentiation
Source: eLife. 2022 Oct 10;11:e80273. doi: 10.7554/eLife.80273 (PMC9596163; doi:10.7554/eLife.80273)
Supplement: Figure 2—figure supplement 2—source data 1. [file elife-80273-fig2-figsupp2-data1.zip]

Archive with 10 entries (9 files):
- Figure 2ΓÇöfigure supplement 2ΓÇösource data 1/
- __MACOSX/._Figure 2ΓÇöfigure supplement 2ΓÇösource data 1
- Figure 2ΓÇöfigure supplement 2ΓÇösource data 1/.DS_Store
- __MACOSX/Figure 2ΓÇöfigure supplement 2ΓÇösource data 1/._.DS_Store
- Figure 2ΓÇöfigure supplement 2ΓÇösource data 1/Western Blot_gel_P14.jpg
- __MACOSX/Figure 2ΓÇöfigure supplement 2ΓÇösource data 1/._Western Blot_gel_P14.jpg
- Figure 2ΓÇöfigure supplement 2ΓÇösource data 1/Western Blot_gel_P7_P21.jpg
- __MACOSX/Figure 2ΓÇöfigure supplement 2ΓÇösource data 1/._Western Blot_gel_P7_P21.jpg
- Figure 2ΓÇöfigure supplement 2ΓÇösource data 1/Figure_2-figure_supplement_2_source_data_1.pdf
- __MACOSX/Figure 2ΓÇöfigure supplement 2ΓÇösource data 1/._Figure_2-figure_supplement_2_source_data_1.pdf
