# Supplementary material for: Transient regulation of focal adhesion via Tensin3 is required for nascent oligodendrocyte differentiation
Source: eLife. 2022 Oct 10;11:e80273. doi: 10.7554/eLife.80273 (PMC9596163; doi:10.7554/eLife.80273)
Supplement: Figure 3—figure supplement 3—source data 1. [file elife-80273-fig3-figsupp3-data1.zip]

Archive with 4 entries (4 files):
- Figure_3-figure_supplement_3_source_data_1anotated.pdf
- __MACOSX/._Figure_3-figure_supplement_3_source_data_1anotated.pdf
- Figure_3-figure_supplement_3_source_data_1.JPG
- __MACOSX/._Figure_3-figure_supplement_3_source_data_1.JPG
